# Supplementary material for: Performance of Elecsys® HCV Duo Immunoassay for Diagnosis and Assessment of Treatment Response in HCV Patients with or without HIV Infection
Source: Diagnostics (Basel). 2024 Sep 29;14(19):2179. doi: 10.3390/diagnostics14192179 (PMC11475452; doi:10.3390/diagnostics14192179)
Supplement: Supplementary file 1 [file diagnostics-14-02179-s001.zip]

Archive with 1 entries (1 files):
- diagnostics-3168056-supplementary.pdf
